# Supplementary material for: Comprehensive Evaluation of OS Starch–Oleic Acid Mixtures: From Functional Properties to Their Application in Films with Improved Water Resistance
Source: Molecules. 2025 Nov 14;30(22):4411. doi: 10.3390/molecules30224411 (PMC12655613; doi:10.3390/molecules30224411)
Supplement: Supplementary file 1 [file molecules-30-04411-s001.zip]

Archive with 1 entries (1 files):
- molecules-3954091-supplementary.pdf
